# Supplementary material for: Arabidopsis thaliana Genes Associated with Cucumber mosaic virus Virulence and Their Link to Virus Seed Transmission
Source: Microorganisms. 2021 Mar 27;9(4):692. doi: 10.3390/microorganisms9040692 (PMC8067046; doi:10.3390/microorganisms9040692)
Supplement: Supplementary file 1 [file microorganisms-09-00692-s001.zip]

Archive with 9 entries (8 files):
- Montesetal_Microorganisms_Table S1.xlsx
- __MACOSX/
- __MACOSX/._Montesetal_Microorganisms_Table S1.xlsx
- Figure S1.docx
- __MACOSX/._Figure S1.docx
- Montesetal_Microorganisms_Table S2.xlsx
- __MACOSX/._Montesetal_Microorganisms_Table S2.xlsx
- Montesetal_Microorganisms_Table S3.xlsx
- __MACOSX/._Montesetal_Microorganisms_Table S3.xlsx
