# Supplementary material for: Arabidopsis thaliana Genes Associated with Cucumber mosaic virus Virulence and Their Link to Virus Seed Transmission
Source: Microorganisms. 2021 Mar 27;9(4):692. doi: 10.3390/microorganisms9040692 (PMC8067046; doi:10.3390/microorganisms9040692)
Supplement: Supplementary file 1 [file microorganisms-09-00692-s001.zip › Montesetal_Microorganisms_Table S1.xlsx]

## Sheet: Hoja1
Table S1. List of Arabidopsis genotypes utilized in the GWAS and average virulence (V) and seed transmission rate (ST) values per genotype.
Genotype	ID	V (mean)	ST (mean)
Alo-0	9506	0.777714	4.06774
Coa-0	9507	0.745833	0.395269
Mos	9508	0.50753	1.55718
Vav-0	9511	0.101235
Adc-5	9513	0.723491
Adm-0	9514	0.794335	17.8124
Ala-0	9515	0.63745	44.6983
All-0	9517	-0.638835	7.78921
Alm-0	9518	0.530043	100
Ang-0	9519	0.731	100
Ara-4	9520	0.970594	27.522
Bar-1	9521	0.907646
Bea-0	9522	-0.305161
Ben-0	9523	0.616139
Ber-0	9524	0.802266
Bis-0	9525	0.772357	23.6609
Cab-3	9526	0.774098
Cad-0	9527	-0.197461	4.80346
Cal-0	9528	0.809179
Cap-1	9529	0.842774	28.8905
Cdc-3	9531	0.524701	0
Cdo-0	9532	0.876197
Cem-0	9533	0.888019	1.98177
Cmo-3	9534	0.610803
Coc-1	9535	-0.0604992	0.492635
Cor-0	9536	0.8079
Cum-1	9537	0.932292	5.95023
Deh-1	9539	1
Elb-0	9540	0.929596
Fue-2	9541	0.892308	0.359722
Fun-0	9542	0.869872
Gra-0	9543	0.190018
Gua-1	9544	0.681895
Her-12	9545	0.875132
Hom-4	9546	0.994107
Hor-0	9547	0.809079
Hum-2	9549	0.918519
Iso-4	9550	0.280263	0
Jim-1	9551	0.833333
Lab-7	9552	0.979332
Ldd-0	9553	0.544697
Lso-0	9554	0.915	6.93526
Mar-1	9555	1
Men-2	9556	0.925222	1.11552
Moa-0	9557	0.628643	6.12167
Moc-11	9558	0.300437
Mon-5	9559	0.522593
Mot-0	9560	0.774306
Mun-0	9561	-0.593642
Mur-0	9562	0.717873
Nog-17	9564	0.944248
Orb-10	9565	0.629437
Pal-0	9567	0.491488
Pan-0	9568	0.727057
Pds-1	9569	0.996878
Pro-0	9571	0.674388
Rds-0	9573	0.893927
Rel-0	9574	-0.7418
Rev-0	9576	0.645178
Ria-0	9577	0.718502
Sac-0	9578	-0.2266
San-10	9579	0.842782
Sdv-3	9581	1
Ses-0	9582	1
Sne-0	9583	-0.155357
Stp-0	9584	0.781432
Svi-0	9585	0.538356
Tam-0	9586	-0.883016
Tdc-0	9587	0.852755
Tol-7	9588	0.65625
Tor-1	9589	0.836621
Trs-0	9590	0.415282	2.17599
Vad-0	9591	1
Vae-2	9592	-0.0270624
Vaz-0	9593	0.836873
Vdm-0	9594	0.253264
Vdt-0	9595	-0.427083
Ver-5	9596	0.540519
Vig-1	9597	0.974643	1.8194
Vim-0	9598	0.981989
Vin-0	9599	0.748898
Vis-0	9600	1
Voz-0	9601	1
Vpa-1	9602	0.815187
Ace-0	9817	0.387177
Amu-0	9819	0.708531	100
Are-0	9820	1
Aru-0	9821	0.831117
Aul-0	9822	0.836952	100
Bae-0	9823	0.238636	26.9279
Bes-5	9824	1
Boa-0	9825	0.884203	17.1098
Bor-0	9826	0.713383
Bos-0	9827	0.542241
Bus-0	9830	0.433929
Cas-0	9831	0.751556
Cat-0	9832	0.952204	5.34082
Cho-0	9834	0.732812
Cir-0	9835	0.984043
Cod-0	9836	0.8235
Con-0	9837	0.8723	4.11869
Cot-0	9838	0.880741
Coy-0	9839	0.94955
Dar-0	9840	0.844469
Ees-0	9841	0.824558	25.1861
Elp-0	9843	0.706583
Esn-2	9844	0.700781
Evs-0	9845	0.959668
Ezc-2	9846	0.953089
Fel-2	9847	0.819184
Glo-1	9848	0.702268
Gud-3	9849	0.868242
Hec-0	9850	0.943958
Hue-3	9851	0.907287
Ini-0	9852	0.836446	9.38
Lac-0	9853	0.71981	20.6383
Laf-1	9854	0.987156
Lam-0	9855	-1.86947	8.97179
Lch-0	9856	0.958222
Leg-0	9857	0.695273	1.22988
Loz-0	9858	0.873047
Lro-0	9859	0.894965
Lum-0	9860	-0.345536	0
Mac-0	9861	0.922606
Mad-0	9862	1
Mat-0	9864	0.426496
Moz-0	9870	0.770438
Nac-0	9871	0.906539
Ndc-0	9873	0.825714
Oja-0	9874	0.214773
Ovi-1	9875	0.789722
Pad-0	9876	0.306421
Pdl-0	9877	0.825491
Pee-0	9878	0.729556
Per-0	9879	0.845238
Pib-1	9880	0.95524
Pie-0	9881	0.776335
Pil-0	9882	0.5986
Piq-0	9883	0.815493
Prd-0	9885	-0.0108974
Pva-1	9888	0.85836
Rib-1	9890	0.876544
Sal-0	9891	0.648542
Sam-0	9892	0.995604
Sen-0	9894	0.85633
Sfb-6	9895	-0.171	1.05658
Smt-1	9897	0.554595
Som-0	9898	0.867434
Urd-1	9901	0.845269
Usa-0	9902	0.73879
Val-0	9903	0.743349
Vas-0	9904	0.866309
Ven-0	9905	0.937766
Mah-6	9906	0.885813
