# Supplementary material for: Arabidopsis thaliana Genes Associated with Cucumber mosaic virus Virulence and Their Link to Virus Seed Transmission
Source: Microorganisms. 2021 Mar 27;9(4):692. doi: 10.3390/microorganisms9040692 (PMC8067046; doi:10.3390/microorganisms9040692)
Supplement: Supplementary file 1 [file microorganisms-09-00692-s001.zip › Montesetal_Microorganisms_Table S2.xlsx]

## Sheet: Hoja1
Table S2. SNPs in the Arabidopsis genome associated with CMV virulence.
Chromosome	Position	MAF	P.value	FDR-adjusted P.values	Effect size	Protein	Gene_ID	Type
5	26478732	0.0324675	4.305e-17	8.91935e-11	0.422477	GMD1	AT5G66280	transcript
3	10139431	0.0876623	9.46131e-13	6.53416e-07	-0.397548	PLL18	AT3G27400	transcript
4	11603821	0.116883	1.74397e-13	1.80663e-07	0.215593	HSP20-like	AT4G21870	transcript
3	16927277	0.0422078	7.65488e-12	3.96496e-06	0.29785	ZAT8	AT3G46080	transcript
3	8500254	0.0519481	4.95653e-11	2.05384e-05	0.233601	RTFL13	AT3G23635	transcript
1	20023793	0.038961	2.84147e-09	0.000981186	-0.233523	AT1G53635	AT1G53635	transcript
4	5465990	0.0454545	5.2731e-09	0.00156073	0.209576	ORTHL	AT4G08590	transcript
2	6211877	0.0551948	9.687e-09	0.00250876	-0.221627	LURP1	AT2G14560	transcript
1	7196074	0.0649351	5.87688e-07	0.135289	0.26083	AT1G20720	AT1G20720	transcript
3	11316058	0.25974	7.95332e-07	0.164782	0.145816	AT3G29431	AT3G29431	transcript
5	16003891	0.0616883	1.87764e-06	0.314573	0.198012	AT5G39980	AT5G39980	transcript
2	15831845	0.298701	1.93558e-06	0.314573	-0.104602	ATZFP10	AT2G37740	transcript
1	19273495	0.0519481	1.97381e-06	0.314573	-0.186881	RHS6	AT1G51880	transcript
2	11876538	0.0876623	2.21674e-06	0.316803	0.16357	AGO5	AT2G27880	transcript
2	6222323	0.0844156	2.29361e-06	0.316803	-0.151017	AT2G14570	AT2G14570	transcript
2	11874960	0.0844156	2.51403e-06	0.325545	-0.160381	AGO5	AT2G27880	transcript
1	22365694	0.0584416	3.38932e-06	0.333564	0.198557	AT1G60750	AT1G60750	transcript
2	11872920	0.0779221	3.62447e-06	0.333564	0.162877	AT2G27870	AT2G27870	transcript
2	11876464	0.0779221	3.62447e-06	0.333564	0.162877	AT2G27900	AT2G27900	transcript
1	21088898	0.211039	3.08667e-06	0.333564	0.148601	AT1G56320	AT1G56320	transcript
1	21676463	0.103896	4.34693e-06	0.333564	0.147155	AAP1	AT1G58360	transcript
2	15831992	0.301948	4.1993e-06	0.333564	0.0967042	AKR4C8	AT2G37760	transcript
2	15832167	0.295455	3.70694e-06	0.333564	-0.0986101	ATZFP10	AT2G37740	transcript
2	15832229	0.292208	2.86766e-06	0.333564	-0.0994389	AKR4C8	AT2G37760	transcript
2	15831859	0.295455	3.98735e-06	0.333564	-0.099662	AKR4C8	AT2G37760	transcript
2	2500973	0.305195	3.62429e-06	0.333564	-0.114233	AT2G06330	AT2G06330	transcript
3	22220077	0.126623	4.25351e-06	0.333564	-0.152234	AT3G60150	AT3G60150	transcript
2	14274701	0.12013	4.51669e-06	0.334212	0.19103	PUP2	AT2G33750	transcript
2	15831853	0.295455	4.84133e-06	0.345881	0.101089	ATZFP10	AT2G37740	transcript
5	25898603	0.350649	5.28489e-06	0.364985	0.0968325	RPN5B	AT5G64760	transcript
3	3184526	0.188312	5.5119e-06	0.368383	0.124081	GYRB1	AT3G10270	transcript
2	11886831	0.0811688	6.0272e-06	0.390235	-0.158928	AT2G27900	AT2G27900	transcript
5	2210270	0.233766	6.65947e-06	0.418105	-0.119437	SNX2B	AT5G07120	transcript
5	25895006	0.347403	8.80316e-06	0.536438	-0.0949556	RPN5B	AT5G64760	transcript
2	15831877	0.298701	9.55281e-06	0.560038	0.0980142	AKR4C8	AT2G37760	transcript
5	25899734	0.350649	9.73106e-06	0.560038	0.0910895	RPN5B	AT5G64760	transcript
3	3183357	0.100649	1.02884e-05	0.560951	-0.146503	GYRB1	AT3G10270	transcript
3	8955706	0.0941558	1.00882e-05	0.560951	-0.161379	AT3G24542	AT3G24542	transcript
1	25027504	0.0584416	1.08918e-05	0.572729	0.196665	AT1G67040	AT1G67040	transcript
3	8956376	0.107143	1.10573e-05	0.572729	0.15222	AT3G24542	AT3G24542	transcript
2	11869565	0.0876623	1.19705e-05	0.599449	0.151039	AXS1	AT2G27860	transcript
1	23306166	0.0909091	1.21518e-05	0.599449	-0.139955	AT1G62920	AT1G62920	transcript
4	10498678	0.107143	1.29865e-05	0.613969	0.144504	AT4G19200	AT4G19200	transcript
1	6426852	0.113636	1.31998e-05	0.613969	0.122602	AT1G18660	AT1G18660	transcript
2	15832336	0.292208	1.33352e-05	0.613969	0.0928014	ATZFP10	AT2G37740	transcript
1	16996388	0.191558	1.46534e-05	0.659996	-0.123909	AT1G44941	AT1G44941	transcript
2	190519	0.146104	1.65567e-05	0.662573	0.126895	ATHB-17	AT2G01430	transcript
5	25896159	0.334416	1.59764e-05	0.662573	-0.0913117	RPN5B	AT5G64760	transcript
3	3191553	0.123377	1.66049e-05	0.662573	-0.124289	CML49	AT3G10300	transcript
3	22220078	0.12987	1.53112e-05	0.662573	-0.142854	AT3G60150	AT3G60150	transcript
2	11869109	0.0844156	1.66294e-05	0.662573	-0.150698	AT2G27850	AT2G27850	transcript
3	11038946	0.0519481	1.59085e-05	0.662573	-0.187777	ATNAC3	AT3G29035	transcript
4	7304945	0.0422078	1.7147e-05	0.670306	0.208049	AT4G12290	AT4G12290	transcript
2	15832196	0.25	1.75843e-05	0.674671	0.098291	AKR4C8	AT2G37760	transcript
1	16528990	0.0714286	1.93829e-05	0.687713	0.173947	AT1G43760	AT1G43760	transcript
2	15831801	0.337662	1.95426e-05	0.687713	0.0912769	ATZFP10	AT2G37740	transcript
5	2198824	0.266234	1.84102e-05	0.687713	-0.115541	AT5G07060	AT5G07060	transcript
1	6427582	0.0974026	1.95839e-05	0.687713	-0.133986	AT1G18660	AT1G18660	transcript
1	5877011	0.12013	1.93378e-05	0.687713	-0.170857	AT1G17200	AT1G17200	transcript
1	24044604	0.418831	2.02772e-05	0.700192	0.0750271	AT1G64710	AT1G64710	transcript
3	15812074	0.155844	2.13829e-05	0.726268	-0.141242	AT3G44035	AT3G44035	transcript
1	21121854	0.126623	2.26159e-05	0.755759	0.139492	AT1G56418	AT1G56418	transcript
1	21676511	0.0616883	2.55907e-05	0.77971	0.155482	AAP1	AT1G58360	transcript
2	3547366	0.207792	2.53618e-05	0.77971	0.146132	AT2G07788	AT2G07788	transcript
5	2204908	0.230519	2.47766e-05	0.77971	-0.110202	WRKY26	AT5G07100	transcript
2	2180123	0.181818	2.5167e-05	0.77971	-0.116751	NAT1	AT2G05760	transcript
2	7844060	0.0681818	2.54324e-05	0.77971	-0.161374	AT2G18042	AT2G18042	transcript
2	1174054	0.0422078	2.53204e-05	0.77971	-0.200346	TET13	AT2G03840	transcript
1	21668904	0.0941558	2.78771e-05	0.791198	0.142844	ZW18	AT1G58350	transcript
1	21083015	0.123377	2.71718e-05	0.791198	0.134941	AT1G56310	AT1G56310	transcript
1	6426993	0.11039	2.63905e-05	0.791198	0.122652	IBS1	AT1G18670	transcript
2	11883976	0.0779221	2.77889e-05	0.791198	-0.155142	SCPL51	AT2G27920	transcript
4	16971727	0.11039	2.68475e-05	0.791198	-0.250662	P4H11	AT4G35820	transcript
1	6425872	0.0779221	2.83062e-05	0.792464	0.159694	AT1G18660	AT1G18660	transcript
1	19039718	0.207792	2.86867e-05	0.792464	-0.12739	AT1G51355	AT1G51355	transcript
5	25895335	0.454545	2.95091e-05	0.804457	-0.0805138	RPN5B	AT5G64760	transcript
4	8027423	0.0909091	3.01151e-05	0.806756	0.127476	AtRLP48	AT4G13880	transcript
3	3184468	0.194805	3.09597e-05	0.806756	-0.112407	GYRB1	AT3G10270	transcript
3	3182896	0.103896	3.16096e-05	0.806756	-0.136577	GYRB1	AT3G10270	transcript
1	21121030	0.0909091	3.14789e-05	0.806756	-0.151598	AT1G56418	AT1G56418	transcript
5	18648548	0.0811688	3.19298e-05	0.806756	-0.151611	AT5G45973	AT5G45973	transcript
4	16971732	0.107143	3.11075e-05	0.806756	-0.263694	P4H11	AT4G35820	transcript
4	16971720	0.113636	3.39666e-05	0.828235	0.237557	P4H11	AT4G35820	transcript
4	8028625	0.126623	3.37502e-05	0.828235	-0.114674	WEX	AT4G13870	transcript
2	11865411	0.0779221	3.39791e-05	0.828235	-0.147554	AXS1	AT2G27860	transcript
2	15120255	0.0422078	5.40486e-05	0.831175	0.181796	LOG2	AT2G35990	transcript
3	22636749	0.0616883	4.73032e-05	0.831175	0.180158	HDG1	AT3G61150	transcript
5	23337272	0.0681818	5.11957e-05	0.831175	0.176361	AT5G57625	AT5G57625	transcript
1	20501370	0.0974026	5.10702e-05	0.831175	0.175524	ANP2	AT1G54960	transcript
1	20192052	0.136364	5.99074e-05	0.831175	0.171146	AT1G54095	AT1G54095	transcript
1	12482121	0.0681818	5.83739e-05	0.831175	0.155222	FAB1D	AT1G34260	transcript
3	3096895	0.0844156	4.61282e-05	0.831175	0.154413	AT3G10040	AT3G10040	transcript
2	192412	0.12013	6.08185e-05	0.831175	0.153098	ATHB-17	AT2G01430	transcript
2	11873754	0.0714286	5.13163e-05	0.831175	0.152732	AGO5	AT2G27880	transcript
2	11874297	0.0746753	3.59559e-05	0.831175	0.150525	AT2G27900	AT2G27900	transcript
2	10314647	0.0974026	6.08145e-05	0.831175	0.144755	AT2G24240	AT2G24240	transcript
5	2204737	0.159091	4.03319e-05	0.831175	0.13921	WRKY26	AT5G07100	transcript
2	11869541	0.0909091	4.21463e-05	0.831175	0.13899	AXS1	AT2G27860	transcript
5	2204740	0.165584	4.33922e-05	0.831175	0.135187	WRKY26	AT5G07100	transcript
1	13442596	0.146104	4.91437e-05	0.831175	0.131467	AT1G36040	AT1G36040	transcript
5	11777493	0.279221	3.97703e-05	0.831175	0.130185	AT5G31963	AT5G31963	transcript
1	23305600	0.0974026	3.87168e-05	0.831175	0.129369	AT1G62930	AT1G62930	transcript
3	3284289	0.113636	4.60593e-05	0.831175	0.12827	SMR1	AT3G10525	transcript
5	16712649	0.159091	3.93332e-05	0.831175	0.127655	AT5G41760	AT5G41760	transcript
3	11724985	0.155844	4.1712e-05	0.831175	0.127277	COBL3	AT3G29810	transcript
1	20541511	0.185065	5.5995e-05	0.831175	0.124739	AT1G55050	AT1G55050	transcript
1	9077664	0.25	5.66818e-05	0.831175	0.12418	CPN60B4	AT1G26230	transcript
4	7313023	0.269481	5.70918e-05	0.831175	0.124175	CYP706A4	AT4G12300	transcript
1	17233131	0.0974026	5.68984e-05	0.831175	0.120267	AT1G46336	AT1G46336	transcript
1	6426921	0.11039	4.57224e-05	0.831175	0.120175	IBS1	AT1G18670	transcript
1	6422288	0.107143	5.5923e-05	0.831175	0.119012	PSP	AT1G18640	transcript
1	6421864	0.11039	3.83295e-05	0.831175	0.116468	PSP	AT1G18640	transcript
1	21262235	0.113636	5.90155e-05	0.831175	0.11526	AT1G56710	AT1G56710	transcript
3	10862208	0.25	5.69545e-05	0.831175	0.110507	PRE5-ABCB19	AT3G28857-AT3G28860	intergenic_region
3	3184478	0.198052	5.49871e-05	0.831175	0.108616	GYRB1	AT3G10270	transcript
5	2221606	0.243506	4.80449e-05	0.831175	0.108516	AT5G07152	AT5G07152	transcript
3	20861499	0.272727	3.84797e-05	0.831175	0.093273	AT3G56250	AT3G56250	transcript
2	15832172	0.269481	5.30335e-05	0.831175	0.0837698	ATZFP10	AT2G37740	transcript
1	17018733	0.279221	5.82034e-05	0.831175	-0.082093	AT1G45010	AT1G45010	transcript
3	22159574	0.311688	5.36107e-05	0.831175	-0.0845365	AT3G59980	AT3G59980	transcript
2	10195141	0.269481	6.08291e-05	0.831175	-0.0856112	AT2G23950	AT2G23950	transcript
1	17016201	0.266234	5.52419e-05	0.831175	-0.0906231	AT1G45010	AT1G45010	transcript
5	17645920	0.201299	5.33393e-05	0.831175	-0.0918572	AT5G43880	AT5G43880	transcript
5	17645942	0.191558	4.0291e-05	0.831175	-0.0958335	AT5G43880	AT5G43880	transcript
3	3184612	0.198052	6.00665e-05	0.831175	-0.103934	GYRB1	AT3G10270	transcript
5	2205149	0.243506	5.34961e-05	0.831175	-0.105103	WRKY26	AT5G07100	transcript
1	21254607	0.103896	5.35988e-05	0.831175	-0.117454	PCMP-H69	AT1G56690	transcript
1	13044319	0.217532	4.89372e-05	0.831175	-0.117528	AT1G35465	AT1G35465	transcript
1	6430778	0.107143	4.70146e-05	0.831175	-0.120077	IBS1	AT1G18670	transcript
5	20178595	0.0811688	4.03229e-05	0.831175	-0.132382	KIP	AT5G49680	transcript
2	6626766	0.155844	5.77223e-05	0.831175	-0.132414	AT2G15250	AT2G15250	transcript
3	15812346	0.149351	4.55684e-05	0.831175	-0.135296	AT3G44035	AT3G44035	transcript
2	1084020	0.146104	6.12652e-05	0.831175	-0.135389	FBX7	AT2G03560	transcript
5	2204741	0.162338	4.90427e-05	0.831175	-0.135642	WRKY26	AT5G07100	transcript
1	12253373	0.159091	5.31446e-05	0.831175	-0.137231	JAL4	AT1G33790	transcript
5	2204742	0.159091	4.54207e-05	0.831175	-0.137591	WRKY26	AT5G07100	transcript
1	12742493	0.0941558	5.25009e-05	0.831175	-0.139791	AT1G34750	AT1G34750	transcript
1	6426573	0.0811688	6.13796e-05	0.831175	-0.144432	AT1G18660	AT1G18660	transcript
4	8872635	0.0746753	5.17357e-05	0.831175	-0.150035	PPDK	AT4G15530	transcript
2	11893893	0.0714286	4.32865e-05	0.831175	-0.153222	SCPL51	AT2G27920	transcript
5	16003651	0.0681818	5.12496e-05	0.831175	-0.161513	AT5G39980	AT5G39980	transcript
3	22220714	0.0746753	5.44042e-05	0.831175	-0.166051	BGLU30	AT3G60140	transcript
5	16024128	0.0519481	5.94328e-05	0.831175	-0.17066	AT5G40020	AT5G40020	transcript
5	16024167	0.0487013	5.03133e-05	0.831175	-0.178683	AATP1	AT5G40010	transcript
1	27600745	0.0487013	3.52459e-05	0.831175	-0.184004	ATMYB54	AT1G73410	transcript
2	13702437	0.0616883	6.0154e-05	0.831175	-0.184128	ZIP3	AT2G32270	transcript
2	7844195	0.0422078	4.97717e-05	0.831175	-0.188555	AT2G18042	AT2G18042	transcript
3	22208531	0.0551948	4.10011e-05	0.831175	-0.188751	BGLU16	AT3G60130	transcript
4	9468333	0.0519481	5.10671e-05	0.831175	-0.189639	PLA-I{beta]2	AT4G16820	transcript
5	1621624	0.0584416	5.53345e-05	0.831175	-0.191439	SYN1	AT5G05490	transcript
3	18636222	0.0422078	5.93292e-05	0.831175	-0.196358	AT3G50270	AT3G50270	transcript
5	7334955	0.0292208	5.93352e-05	0.831175	-0.239391	ATDPB2	AT5G22110	transcript
4	16971714	0.107143	4.51153e-05	0.831175	-0.252714	P4H11	AT4G35820	transcript
5	8912488	0.0909091	6.44278e-05	0.848876	0.15783	AT5G25590	AT5G25590	transcript
3	16537678	0.0844156	6.398e-05	0.848876	0.146798	GATA14	AT3G45170	transcript
1	21084324	0.116883	6.69591e-05	0.848876	0.131051	AT1G56310	AT1G56310	transcript
5	2202898	0.25	6.48438e-05	0.848876	0.104046	CIPK2	AT5G07070	transcript
3	3184698	0.207792	6.54751e-05	0.848876	0.10301	GYRB1	AT3G10270	transcript
1	954568	0.376623	6.71983e-05	0.848876	-0.0839957	SOM	AT1G03790	transcript
2	15831822	0.321429	6.34608e-05	0.848876	-0.0871963	ATZFP10	AT2G37740	transcript
3	3194947	0.152597	6.52911e-05	0.848876	-0.107473	AT3G10310	AT3G10310	transcript
1	20480954	0.178571	6.69836e-05	0.848876	-0.129077	AT1G54923	AT1G54923	transcript
1	21084084	0.116883	6.69591e-05	0.848876	-0.131051	AT1G56310	AT1G56310	transcript
1	18858561	0.126623	6.76033e-05	0.848876	-0.1375	AT1G50860	AT1G50860	transcript
2	4555679	0.233766	6.56479e-05	0.848876	-0.153773	AT2G11420	AT2G11420	transcript
5	14241937	0.0649351	6.89764e-05	0.855745	0.153144	SCPL1	AT5G36180	transcript
1	25556642	0.0779221	6.89496e-05	0.855745	-0.180156	AT1G68190	AT1G68190	transcript
2	14127064	0.0681818	6.97702e-05	0.856792	0.144323	AT2G33320	AT2G33320	transcript
5	19895161	0.149351	6.9888e-05	0.856792	-0.126534	AT5G49080	AT5G49080	transcript
1	6420242	0.12987	7.11506e-05	0.857446	-0.113987	PSP	AT1G18640	transcript
5	19985838	0.126623	7.04363e-05	0.857446	-0.123572	GATA16	AT5G49300	transcript
3	22638029	0.0487013	7.11829e-05	0.857446	-0.18822	ASK2	AT3G61160	transcript
3	22622565	0.0551948	7.34801e-05	0.866637	0.171549	AGL13	AT3G61120	transcript
3	20340890	0.123377	7.45171e-05	0.866637	0.129374	LHCA1	AT3G54890	transcript
1	23303641	0.116883	7.50392e-05	0.866637	0.11735	AT1G62920	AT1G62920	transcript
3	15811438	0.194805	7.3609e-05	0.866637	0.116624	AT3G44030	AT3G44030	transcript
1	6428635	0.107143	7.48656e-05	0.866637	0.11657	IBS1	AT1G18670	transcript
3	3184470	0.194805	7.52922e-05	0.866637	0.10632	GYRB1	AT3G10270	transcript
5	2205812	0.25974	7.4302e-05	0.866637	0.0963608	PRA1B6	AT5G07110	transcript
1	23055774	0.0844156	7.44816e-05	0.866637	-0.149807	SBT2.4	AT1G62340	transcript
2	8782686	0.201299	7.61383e-05	0.866745	-0.122201	ELI5	AT2G20340	transcript
2	7038732	0.113636	7.58976e-05	0.866745	-0.139722	AT2G16225	AT2G16225	transcript
1	17240883	0.0779221	7.72366e-05	0.874444	0.145257	WOX4	AT1G46480	transcript
5	18253251	0.0454545	7.80263e-05	0.878584	0.2008	NRPC2	AT5G45140	transcript
2	1181712	0.0292208	7.92832e-05	0.883319	0.212686	PCMP-H44	AT2G03880	transcript
5	16003372	0.0551948	8.03082e-05	0.883319	0.177369	AT5G39980	AT5G39980	transcript
4	9997281	0.194805	8.10049e-05	0.883319	0.131925	IP5P2	AT4G18010	transcript
1	6425834	0.116883	8.08812e-05	0.883319	0.121615	AT1G18660	AT1G18660	transcript
1	6425131	0.0974026	7.9771e-05	0.883319	0.117736	PDCB3	AT1G18650	transcript
4	2555736	0.168831	8.0756e-05	0.883319	-0.131237	AT4G04990	AT4G04990	transcript
1	22365705	0.0681818	8.18294e-05	0.887638	-0.153749	AT1G60750	AT1G60750	transcript
2	1181558	0.0324675	8.28971e-05	0.894537	0.204815	PCMP-H44	AT2G03880	transcript
2	8482472	0.0324675	8.73799e-05	0.900205	0.224408	ACO1	AT2G19590	transcript
1	20192012	0.136364	8.89291e-05	0.900205	0.176803	AT1G54095	AT1G54095	transcript
1	10993913	0.0519481	8.93233e-05	0.900205	0.169497	AT1G30880	AT1G30880	transcript
2	14274706	0.12013	8.53223e-05	0.900205	0.16562	PUP2	AT2G33750	transcript
1	21082395	0.100649	9.43871e-05	0.900205	0.155924	AT1G56300	AT1G56300	transcript
5	21873819	0.0616883	9.00031e-05	0.900205	0.155251	ENODL1	AT5G53870	transcript
3	2929856	0.211039	8.40295e-05	0.900205	0.141267	AT3G09550	AT3G09550	transcript
5	16673188	0.185065	9.58004e-05	0.900205	0.127055	TOM7-1	AT5G41685	transcript
3	15813898	0.172078	9.73923e-05	0.900205	0.119498	AT3G44045	AT3G44045	transcript
3	3227162	0.12987	9.29863e-05	0.900205	0.107131	FLD	AT3G10390	transcript
2	1526886	0.25974	9.83606e-05	0.900205	0.105747	AT2G04370	AT2G04370	transcript
3	22086222	0.146104	8.43446e-05	0.900205	0.105628	SAC9	AT3G59770	transcript
3	3184480	0.194805	8.69783e-05	0.900205	0.105602	GYRB1	AT3G10270	transcript
2	1461261	0.425325	8.99366e-05	0.900205	0.0867941	XERICO	AT2G04240	transcript
3	3935631	0.207792	9.6394e-05	0.900205	-0.0843233	AT3G12345	AT3G12345	transcript
1	26381056	0.224026	8.60696e-05	0.900205	-0.0980099	AT1G70040	AT1G70040	transcript
5	2204051	0.246753	9.16981e-05	0.900205	-0.102529	RPS4B	AT5G07090	transcript
1	6425772	0.113636	9.52861e-05	0.900205	-0.111514	AT1G18660	AT1G18660	transcript
2	1466861	0.246753	9.91307e-05	0.900205	-0.114625	XERICO	AT2G04240	transcript
1	12166278	0.149351	9.56024e-05	0.900205	-0.122949	scpl18	AT1G33540	transcript
4	7300017	0.237013	8.65538e-05	0.900205	-0.123059	AT4G12280	AT4G12280	transcript
4	8026928	0.0876623	9.21002e-05	0.900205	-0.125376	WEX	AT4G13870	transcript
2	11890720	0.107143	9.78157e-05	0.900205	-0.127292	SCPL51	AT2G27920	transcript
5	16715113	0.0876623	8.83224e-05	0.900205	-0.136883	AT5G41770	AT5G41770	transcript
4	11132315	0.0779221	9.13795e-05	0.900205	-0.13831	PCMP-E35	AT4G20770	transcript
3	10930523	0.123377	9.72483e-05	0.900205	-0.139048	AT3G28918	AT3G28918	transcript
3	9317832	0.0681818	9.08692e-05	0.900205	-0.153824	ABCG21	AT3G25620	transcript
1	11163115	0.0746753	8.57522e-05	0.900205	-0.154266	PUR3	AT1G31220	transcript
4	10428737	0.0454545	9.51392e-05	0.900205	-0.176101	LCR7	AT4G19035	transcript
5	22519610	0.0551948	8.85062e-05	0.900205	-0.192411	AT5G55570	AT5G55570	transcript
1	1220260	0.11039	9.35453e-05	0.900205	-0.242869	AT1G04490	AT1G04490	transcript
