# Supplementary material for: Arabidopsis thaliana Genes Associated with Cucumber mosaic virus Virulence and Their Link to Virus Seed Transmission
Source: Microorganisms. 2021 Mar 27;9(4):692. doi: 10.3390/microorganisms9040692 (PMC8067046; doi:10.3390/microorganisms9040692)
Supplement: Supplementary file 1 [file microorganisms-09-00692-s001.zip › Montesetal_Microorganisms_Table S3.xlsx]

## Sheet: Revigo
Table S3. GO enriched terms in the 223 host SNPs associated with CMV virulence in Arabidopsis thaliana.
TermID	Name	Frequency	PlotX	PlotY	PlotSize	Value - log10 (P)	Uniqueness	Dispensability	Representative	Eliminated
GO:0000962	positive regulation of mitochondrial RNA catabolic process	0.001	6.361	1.804	2.22	-2.928	0.981	0	-1	False
GO:0006644	phospholipid metabolic process	1.414	-5.814	6.453	5.503	-3.193	0.855	0	-1	False
GO:0006650	glycerophospholipid metabolic process	0.653	null	null	5.167	-2.455	0.847	0.711	6644	True
GO:0046486	glycerolipid metabolic process	0.705	null	null	5.201	-2.084	0.862	0.717	6644	True
GO:0046488	phosphatidylinositol metabolic process	0.388	null	null	4.94	-2.569	0.853	0.929	6644	True
GO:0006950	response to stress	4.532	-7.414	-0.08	6.008	-7.64	0.83	0	-1	False
GO:0008150	biological_process	100	1.965	3.138	7.352	-2.242	1	0	-1	False
GO:0008152	metabolic process	63.536	-1.342	-1.705	7.155	-2.939	1	0	-1	False
GO:0009987	cellular process	82.432	-1.666	3.07	7.268	-4.81	1	0	-1	False
GO:0050896	response to stimulus	12.826	0.177	-3.775	6.46	-6.011	1	0	-1	False
GO:0007163	establishment or maintenance of cell polarity	0.076	-4.224	6.282	4.234	-2.084	0.995	0.006	-1	False
GO:0048354	mucilage biosynthetic process involved in seed coat development	0.001	4.629	4.832	2.179	-2.317	0.922	0.031	-1	False
GO:0048359	mucilage metabolic process involved in seed coat development	0.001	null	null	2.241	-2.006	0.927	0.962	48354	True
GO:0019762	glucosinolate catabolic process	0.001	4.767	-3.896	2.481	-2.706	0.828	0.033	-1	False
GO:0016145	S-glycoside catabolic process	0.001	null	null	2.481	-2.706	0.846	0.953	19762	True
GO:0019759	glycosinolate catabolic process	0.001	null	null	2.481	-2.706	0.86	0.953	19762	True
GO:0044237	cellular metabolic process	56.282	-2.919	-6.82	7.102	-3.089	0.925	0.068	-1	False
GO:2000067	regulation of root morphogenesis	0.001	3.227	-0.602	2.111	-2.886	0.965	0.103	-1	False
GO:0006415	translational termination	0.19	1.021	6.643	4.63	-2.264	0.889	0.122	-1	False
GO:0010817	regulation of hormone levels	0.181	5.037	1.441	4.61	-2.126	0.979	0.126	-1	False
GO:0006807	nitrogen compound metabolic process	46.321	-0.673	-6.847	7.018	-2.156	0.934	0.246	-1	False
GO:0044238	primary metabolic process	50.8	-1.652	-6.941	7.058	-2.316	0.931	0.264	-1	False
GO:0071704	organic substance metabolic process	56.056	-2.392	-6.557	7.101	-2.785	0.929	0.287	-1	False
GO:0006970	response to osmotic stress	0.059	-7.41	0.565	4.122	-6.896	0.802	0.34	-1	False
GO:0009266	response to temperature stimulus	0.231	null	null	4.715	-2.485	0.794	0.757	6970	True
GO:0140014	mitotic nuclear division	0.141	0.336	6.719	4.501	-2.048	0.93	0.378	-1	False
GO:0044273	sulfur compound catabolic process	0.069	4.493	-4.338	4.189	-2.317	0.893	0.393	-1	False
GO:1905421	regulation of plant organ morphogenesis	0.002	3.942	-0.287	2.621	-2.184	0.964	0.406	-1	False
GO:0062197	cellular response to chemical stress	0.224	-6.759	-0.048	4.702	-2.848	0.809	0.436	-1	False
GO:0044085	cellular component biogenesis	4.856	0.029	6.98	6.038	-2.074	0.913	0.472	-1	False
GO:0042221	response to chemical	3.298	-7.283	-0.557	5.87	-3.886	0.834	0.55	-1	False
GO:1901658	glycosyl compound catabolic process	0.057	4.063	-4.609	4.108	-2.271	0.884	0.556	-1	False
GO:0042546	cell wall biogenesis	0.908	-0.392	6.938	5.31	-2.256	0.922	0.567	-1	False
GO:1901700	response to oxygen-containing compound	0.537	-6.383	0.003	5.082	-2.821	0.828	0.582	-1	False
GO:0009651	response to salt stress	0.029	-6.854	-1.363	3.812	-5.642	0.81	0.656	-1	False
GO:0009409	response to cold	0.034	-7.04	-1.521	3.884	-2.699	0.808	0.663	-1	False
GO:0010033	response to organic substance	0.953	-6.662	0.602	5.331	-2.107	0.821	0.668	-1	False
